# Supplementary material for: Downexpression of miR-200c-3p Contributes to Achalasia Disease by Targeting the PRKG1 Gene
Source: Int J Mol Sci. 2022 Dec 30;24(1):668. doi: 10.3390/ijms24010668 (PMC9820813; doi:10.3390/ijms24010668)
Supplement: Supplementary file 1 [file ijms-24-00668-s001.zip]

Archive with 1 entries (1 files):
- ijms-2094132-supplementary.pdf
